# Supplementary material for: Endometrium-derived mesenchymal stem cells suppress progression of endometrial cancer via the DKK1-Wnt/β-catenin signaling pathway
Source: Stem Cell Res Ther. 2023 Jun 7;14:159. doi: 10.1186/s13287-023-03387-4 (PMC10249217; doi:10.1186/s13287-023-03387-4)
Supplement: Supplementary file 9 — Additional file 9. Raw data of cell viability experiments. [file 13287_2023_3387_MOESM9_ESM.xlsx]

## Sheet: Sheet1
Fig. 1E-case1	Cell Titer-Glo® three-dimensional Cell Viability Assay					Fig. 1E-case2	Cell Titer-Glo® three-dimensional Cell Viability Assay					Fig. 1E-case3	Cell Titer-Glo® three-dimensional Cell Viability Assay
Luminescence	NM	CM-AD-MSCs	CM-UC-MSCs	CM-eMSCs		Luminescence	NM	CM-AD-MSCs	CM-UC-MSCs	CM-eMSCs		Luminescence	NM	CM-AD-MSCs	CM-UC-MSCs	CM-eMSCs
value 1	62396505	42770466	43993504	42962977		value 1	41022882	43212495	39687570	36336860		value 1	69324084	72812508	66981012	45342038
value 2	59373110	52468374	50966083	49342038		value 2	48281518	46948851	44470912	35600399		value 2	62949529	71389643	64527327	33557382
value 3	58789514	62812508	56971012	39639443		value 3	48564899	50644519	45295093	34523184		value 3	62396505	70155070	73169542	30721343
						value 4	46577310	47799488	43629585	34299283
Fig. 2A-HEC-1A	Cell Counting Kit-8					Fig. 2A-RL95-2	Cell Counting Kit-8
OD	NM	CM-AD-MSCs	CM-UC-MSCs	CM-eMSCs		OD	NM	CM-AD-MSCs	CM-UC-MSCs	CM-eMSCs
value 1	1.397	1.308	1.417	1.199		value 1	1.093	1.207	1.153	0.851
value 2	1.39	1.264	1.327	1.188		value 2	1.099	1.247	1.005	0.829
value 3	1.319	1.263	1.393	1.105		value 3	1.056	1.245	0.993	0.722
value 4	1.317	1.272	1.317	1.162		value 4	1.084	1.267	0.905	0.713
Fig. 4D-HEC-1A	Cell Counting Kit-8					Fig. 4D-RL95-2	Cell Counting Kit-8
OD	NM	CM-eMSCs-IgG	CM-eMSCs-anti-DKK1			OD	NM	CM-eMSCs-IgG	CM-eMSCs-anti-DKK1
value 1	1.793	1.463	1.573			value 1	0.586	0.393	0.584
value 2	1.836	1.459	1.565			value 2	0.599	0.383	0.558
value 3	1.841	1.498	1.756			value 3	0.641	0.442	0.552
value 4	1.833	1.483	1.631			value 4	0.566	0.403	0.529
						value 5	0.593	0.38	0.516
						value 6	0.589	0.375	0.537
Fig. 4H-HEC-1A	Cell Counting Kit-8					Fig. 4H-RL95-2	Cell Counting Kit-8
OD	NM	CM-eMSCs	CM-eMSCs-siMock	CM-eMSCs-siDKK1-3		OD	NM	CM-eMSCs	CM-eMSCs-siMock	CM-eMSCs-siDKK1-3
value 1	1.106	1.014	0.984	1.181		value 1	1.688	1.323	1.376	1.491
value 2	1.068	1.011	0.94	1.039		value 2	1.504	1.375	1.301	1.45
value 3	1.074	0.952	0.943	1.136		value 3	1.578	1.345	1.393	1.445
value 4	1.079	0.983	1.044	1.051		value 4	1.579	1.375	1.35	1.425
Fig. 7A-HEC-1A	Cell Counting Kit-8					Fig. 7A-RL95-2	Cell Counting Kit-8					Fig. 7A-case2	Cell Titer-Glo® three-dimensional Cell Viability Assay
OD	NM+DMSO	NM+MPA 10μM	CM-eMSCs+DMSO	CM-eMSCs+MPA 10μM		OD	NM+DMSO	NM+MPA 10μM	CM-eMSCs+DMSO	CM-eMSCs+MPA 10μM		Luminescence	NM+DMSO	NM+MPA 10μM	CM-eMSCs+DMSO	CM-eMSCs+MPA 10μM
value 1	1.664	1.474	1.242	1.082		value 1	1.101	1.008	0.891	0.742		value 1	47752	48225	42989	40101
value 2	1.623	1.424	1.217	1.181		value 2	1.132	1.114	0.842	0.754		value 2	51622	46204	43102	39979
value 3	1.562	1.407	1.206	1.091		value 3	1.119	1.017	0.847	0.736		value 3	43742	47730	43376	40123
value 4	1.528	1.526	1.142	1.105		value 4	1.132	1.03	0.835	0.761		value 4	49377	41560	41560	42559
Fig. 7B-case1	Cell Titer-Glo® three-dimensional Cell Viability Assay					Fig. 7B-case2	Cell Titer-Glo® three-dimensional Cell Viability Assay					Fig. 7B-case3	Cell Titer-Glo® three-dimensional Cell Viability Assay
Luminescence	NM+DMSO	NM+MPA 20μM	CM-eMSCs+DMSO	CM-eMSCs+MPA 20μM		Luminescence	NM+DMSO	NM+MPA 20μM	CM-eMSCs+DMSO	CM-eMSCs+MPA 20μM		Luminescence	NM+DMSO	NM+MPA 20μM	CM-eMSCs+DMSO	CM-eMSCs+MPA 20μM
value 1	23553	11062	19214	8839		value 1	4006	3125	1579	1375		value 1	277167	181012	219601	186790
value 2	21963	13693	19504	8285.47		value 2	3662	2331	1289	1428		value 2	272828	212555	250263	171529
value 3	20936	10486.5	17893	8147.55		value 3	3920	2760	1396	1246		value 3	275814	193105	228375	188165
value 4	20922		17012			value 4	3018	1976	1396	1224		value 4		211997		186930
Fig. 7C-case1	Cell Titer-Glo® three-dimensional Cell Viability Assay					Fig. 7C-case2	Cell Titer-Glo® three-dimensional Cell Viability Assay					Fig. 7C-case3	Cell Titer-Glo® three-dimensional Cell Viability Assay
Luminescence	NM+DMSO	NM+MPA 20μM	DKK1+DMSO	DKK1+MPA 20μM		Luminescence	NM+DMSO	NM+MPA 20μM	DKK1+DMSO	DKK1+MPA 20μM		Luminescence	NM+DMSO	NM+MPA 20μM	DKK1+DMSO	DKK1+MPA 20μM
value 1	1622	1334	1478	1269		value 1	39798	27164	36398	25412		value 1	39798	27164	36398	25412
value 2	1674	1439	1386	1256		value 2	40243	29348	37091	25346		value 2	40243	29348	37091	25346
value 3	1766	1360	1452	1282		value 3	40007	28119	36097	25451		value 3	40007	28119	36097	25451
Supplemantrary Figure 3A-HEC-1A	Cell Counting Kit-8
	CM-eMSCs			CM-UC-MSCs			CM-AD-MSCs
OD	value 1	value 2	value 3	value 1	value 2	value 3	value 1	value 2	value 3
0% CM	1.0726	1.0856	1.0752	1.1112	1.1152	1.1027	1.0314	1.045	1.0353
10% CM	0.9404	0.9645	0.9473	1.0143	1.0151	1.0714	1.0551	1.0033	0.9973
30% CM	0.8874	0.8621	0.8712	0.98106	1.01136	0.984961	1.0612	1.0494	1.0614
100% CM	0.7262	0.7319	0.6652	0.9102	0.9404	0.9144	1.09284	1.146	1.07796
Supplemantrary Figure 3A-RL95-2	Cell Counting Kit-8
	CM-eMSCs			CM-UC-MSCs			CM-AD-MSCs
OD	value 1	value 2	value 3	value 1	value 2	value 3	value 1	value 2	value 3
0% CM	0.6621	0.6663	0.6613	0.6353	0.6529	0.6803	0.6596	0.6655	0.67
10% CM	0.6146	0.6141	0.6113	0.6592	0.6347	0.6673	0.6777	0.6531	0.6388
30% CM	0.5608	0.5735	0.5805	0.6272	0.6131	0.6206	0.669251	0.669614	0.681956
100% CM	0.466	0.4895	0.4743	0.5045	0.5231	0.5217	0.658177	0.677368	0.685335
Supplemantrary Figure 3B-HEC-1A	Cell Counting Kit-8
	NM			CM-eMSCs			CM-AD-MSCs			CM-UC-MSCs
OD	value 1	value 2	value 3	value 1	value 2	value 3	value 1	value 2	value 3	value 1	value 2	value 3
0 day	0.162	0.16	0.161	0.16	0.16	0.163	0.159	0.16	0.158	0.158	0.158	0.158
1 day	0.194	0.191	0.2	0.187	0.188	0.186	0.205	0.197	0.2	0.191	0.188	0.19
2 day	0.258	0.255	0.252	0.215	0.23	0.23	0.289	0.283	0.283	0.25	0.248	0.247
3 day	0.338	0.336	0.333	0.28	0.296	0.296	0.353	0.357	0.355	0.31	0.305	0.322
4 day	0.56	0.537	0.545	0.342	0.4	0.349	0.524	0.507	0.495	0.466	0.458	0.416
5 day	0.908	0.892	0.865	0.604	0.57	0.51	0.697	0.687	0.672	0.64	0.62	0.639
6 day	1.529	1.578	1.611	1.062	0.796	0.919	1.385	1.344	1.266	1.139	1.123	1.158
7 day	2.53	2.499	2.476	1.339	1.496	1.226	2.161	2.121	2.064	1.882	1.853	1.823
Supplemantrary Figure 5B-case2	Cell Titer-Glo® three-dimensional Cell Viability Assay
Luminescence	NM	CM-eMSCs	CM-eMSCs-siMock	CM-eMSCs-siDKK1-3
value 1	1831	1321	1386	1674
value 2	1726	1517	1426	1717
value 3	1936	1422	1478	1739
